# Supplementary material for: Platelet Reactivity and Cardiovascular Mortality Risk in the LURIC Study
Source: J Clin Med. 2023 Feb 28;12(5):1913. doi: 10.3390/jcm12051913 (PMC10003439; doi:10.3390/jcm12051913)
Supplement: Supplementary file 1 [file jcm-12-01913-s001.zip]

Archive with 1 entries (1 files):
- jcm-2047139-supplementary.pdf
